# Supplementary material for: Multi-species suppression of herbivores through consumptive and non-consumptive effects
Source: PLoS One. 2018 May 23;13(5):e0197230. doi: 10.1371/journal.pone.0197230 (PMC5965886; doi:10.1371/journal.pone.0197230)
Supplement: S1 Table — (XLSX) [file pone.0197230.s003.xlsx]

## Sheet: Additive design
cage	Acol	Aervi	GPAlive	PAlive	GPAmum	Pamum
1	yes	no	224	298	136	0
3	yes	yes	186	287	70	32
4	no	no	387	631	0	0
5	yes	yes	133	141	52	12
6	no	no	499	762	0	0
7	no	no	887	590	0	0
9	yes	no	278	467	100	0
10	yes	no	136	250	78	0
11	no	yes	174	292	62	43
12	yes	no	70	364	34	0
13	no	yes	167	89	67	58
14	no	no	402	597	0	0
16	yes	yes	121	203	66	49
17	no	no	438	453	0	0
18	yes	no	450	595	114	0
19	no	no	1340	702	0	0
20	yes	yes	196	49	78	12
21	no	yes	265	233	52	163
22	no	no	494	681	0	0
24	no	yes	314	61	88	64
25	yes	yes	72	22	38	6
26	no	yes	226	133	63	102
27	yes	no	205	236	119	0
28	yes	no	222	617	86	0
29	no	no	429	623	0	0
****four cages are not included and were not included in any analyses due to harsh abiotic conditions during the course of the study

## Sheet: Substitutive design
Cage	aphid	col	ervi	para	GPAlive	PAlive	GPAmum	PAmum
1	lo	yes	yes	lo	113	222	48	42
2	lo	no	yes	lo	516	680	6	20
3	lo	yes	no	lo	90	604	25	0
8	lo	yes	no	hi	45	607	41	0
9	lo	yes	no	hi	35	454	34	0
10	lo	no	yes	hi	221	274	32	22
13	lo	yes	yes	lo	77	294	27	40
15	lo	yes	yes	hi	36	31	13	10
16	lo	no	yes	lo	149	506	41	45
19	lo	no	no	.	730	848	.	.
20	lo	yes	no	lo	134	428	70	0
22	lo	yes	yes	hi	196	33	80	7
27	lo	no	yes	hi	296	34	46	6
28	lo	no	no	.	1270	836	.	.
29	lo	yes	yes	lo	209	610	68	6
31	lo	no	yes	hi	81	356	27	53
32	lo	yes	yes	lo	174	599	44	52
35	lo	yes	no	lo	187	560	112	0
36	lo	no	yes	lo	327	500	50	42
37	lo	no	yes	hi	272	280	45	35
39	lo	no	yes	lo	198	398	48	39
43	lo	yes	yes	hi	75	150	48	15
48	lo	yes	no	lo	174	960	92	0
49	lo	yes	no	hi	125	368	50	0
50	lo	no	no	.	680	1450	.	.
51	lo	no	no	.	632	1290	.	.
52	lo	yes	no	hi	78	810	58	0
54	lo	yes	yes	hi	119	507	81	121
60	lo	yes	no	hi	173	221	53	0
61	lo	yes	no	lo	327	317	54	1
62	lo	yes	no	hi	174	298	64	0
63	hi	yes	no	hi	1885	2293	244	12
64	lo	no	yes	lo	377	52	41	5
65	lo	yes	yes	lo	171	19	43	5
66	hi	no	yes	lo	1346	714	219	119
67	lo	yes	yes	hi	87	27	32	7
68	lo	no	yes	hi	172	21	40	4
69	hi	yes	yes	lo	1179	914	191	177
70	hi	yes	yes	hi	975	278	352	77
71	lo	no	no	.	815	863	.	.
72	hi	no	yes	hi	2379	1236	83	107
73	hi	yes	yes	hi	519	121	143	13
74	hi	no	no	.	2447	2332	.	.
75	hi	yes	no	lo	1066	2065	185	5
76	lo	yes	no	lo	503	974	65	3
77	lo	no	yes	hi	101	6	30	1
78	lo	yes	yes	hi	54	1	22	0
79	lo	no	yes	lo	229	9	66	2
80	hi	yes	no	hi	552	1538	227	3
81	lo	yes	yes	lo	175	39	26	2
82	lo	no	no	.	455	585	.	.
83	hi	no	no	.	2564	1604	.	.
84	hi	no	yes	lo	904	392	124	24

## Sheet: Metadata
cage	Subject identifier
Acol	Identifies the presence or absence of the parasitoid wasp Aphidius colemani
Aervi	Identifies the presence or absence of the parasitoid wasp Aphidius ervi
GPAlive	Number of green peach aphids counted in each cage 7 days after parasitoid release
PAlive	Number of pea aphids counted in each cage 7 days after parasitoid release
GPAmum	Number of green peach aphid mummies counted 14 days after parasitoid release
Pamum	Number of pea aphid mummies counted 14 days after parasitoid release
